# Supplementary material for: β2-Integrin Adhesive Bond Tension under Shear Stress Modulates Cytosolic Calcium Flux and Neutrophil Inflammatory Response
Source: Cells. 2022 Sep 9;11(18):2822. doi: 10.3390/cells11182822 (PMC9497066; doi:10.3390/cells11182822)
Supplement: Supplementary file 1 [file cells-11-02822-s001.zip]

Archive with 3 entries (3 files):
- 2022_07_19 Morikis Cells_Supplementary Video S1.avi
- 2022_07_19 Morikis Cells_Supplementary Video S2.avi
- cells-1856745-supplementary.pdf
